# Supplementary material for: Meiotic Silencing in Pigs: A Case Study in a Translocated Azoospermic Boar
Source: Genes (Basel). 2021 Jul 27;12(8):1137. doi: 10.3390/genes12081137 (PMC8394674; doi:10.3390/genes12081137)
Supplement: Supplementary file 1 [file genes-12-01137-s001.zip]

Archive with 2 entries (1 files):
- genes-1290442-supplementary/
- genes-1290442-supplementary/Table S1.xlsx
