# Supplementary material for: Meiotic Silencing in Pigs: A Case Study in a Translocated Azoospermic Boar
Source: Genes (Basel). 2021 Jul 27;12(8):1137. doi: 10.3390/genes12081137 (PMC8394674; doi:10.3390/genes12081137)
Supplement: Supplementary file 1 [file genes-12-01137-s001.zip › genes-1290442-supplementary/Table S1.xlsx]

## Sheet: Feuil1
	Gene	Chromosome		Sequences	NCBI ref. sequence
	ACTR3	der15	forward	ATGTTCAGGGACTTCGGACG	NM_001134343.1
			reverse	ATCGCTGCATGTGGTGTGTA
	ACVR2A	der15	forward	GAAGCAAGGTTGTTGGCTGG	NM_001204765
			reverse	ACACATACTGCCCTCACAGC
	CFAP221	der15	forward	GAAAGACCAAGCACAGCCAG	XM_021075445.1
			reverse	GGAAGTCTTGGCACCACACTA
	CXCR4	der15	forward	CATCGGGATCAGCATCGACT	NM_213773
			reverse	TTGGCTCCAAGGAAAGCGTA
	DDX18	der15	forward	TGCGACAGTGGATGGTCTTG	XM_005654164
			reverse	TGGCCAAGACAGGCAAATCA
	FBXO25	der15	forward	AGAATCTCCAGATGACCAAGCAG	XM_021076230.1
			reverse	GCTGAGCATGGACAGTGTTG
	GLI2	der15	forward	GTCATTCACAAGCGCAGCAA	NM_001315712.1
			reverse	TCCCAATGGCAGTTGGTCTC
	GAPDH	5	forward	CATGGCCTCCAAGGAGTAAG	NM_001206359.1
			reverse	TCTGGGATGGAAACTGGAAG
	β-Actin	3	forward	GACATCCGCAAGGACCTCTA	XM_003124280.5
			reverse	ATCTGCTGGAAGGTGGACAG
	SETX	der1	forward	CGAACGACGGGATAACGACT	XM_021070705.1
			reverse	CAGCGTCTTCTGAGCCTTGT
	SPACA9	der1	forward	CCATCTCCAGCATCGGACAG	XM_003480622.4
			reverse	CACCACGTCGTGAGGGTATT
	ASTN2	der1	forward	GACCCAGAAACCGGAGAGTG	XM_021074516.1
			reverse	TGGCCCAAGCTGAAAGTAGAC
	PTPN3	der1	forward	GCACCATCGCTTACGTGTTC	XM_021067374.1
			reverse	CCGAGGAGTCATCAGGAACG
	WTAP	der1	forward	TGCCTGGAAGTTTACGCCTG	NM_001244242.1
			reverse	AGTTGTGCAATACGTCCCTG
	SERAC1	der1	forward	AGTTGCTGGCTTCTTTACCTCA	XM_021086409.1
			reverse	AACATCTCCACTGTCGCTGAA
	CCNT2	der15	forward	AGTAAGAGCAAGCAAGGATTTGG	XM_021075755.1
			reverse	TGCAGACTGTTGGTAGCCAT
	BEND2	X	forward	GATGCTGCCTCTTCACGTCT	XM_021080613.1
			reverse	GTTTCTTGAGCACGGCCATC
	LAMP2	X	forward	GTTCAGCCCTTCAGTGTGATG	NM_001244256.1
			reverse	TGTCATCATCCAGCGAACACT
	SAT1	X	forward	GTGCCCAAGGAGCATCTAACT	NM_214358.1
			reverse	CAGCGACATTTCATTGCAACC
	RPL4	1	forward	CAAGAGTAACTACAACCTTC	XM_005659862.3
			reverse	GAACTCTACGATGAATCTTC
